# Supplementary material for: NRPS gene dynamics in the wheat rhizoplane show increased proportion of viscosin NRPS genes of importance for root colonization during drought
Source: mSphere. 2025 Sep 15;10(10):e00852-24. doi: 10.1128/msphere.00852-24 (PMC12570501; doi:10.1128/msphere.00852-24)
Supplement: Supplemental tables — Tables S1 to S5. [file msphere.00852-24-s0002.xlsx]

## Sheet: Table S1
Table S1: PERMANOVA results for 16S rRNA amplicons. The analysis was based on rarefied data and Bray Curtis disimilarity index over 999 permutations.
	Bacteria
	Df	SumOfSqs	R2	F	Pr(>F)
Irrigation	1	0.2474	0.07678	3.1242	0.002
Week	2	1.0356	0.32143	6.5392	0.001
Irrigation:Week	1	0.3552	0.11024	4.4856	0.001
Residual	20	1.5836	0.49154
Total	24	3.2217	1

## Sheet: Table S2
Table S2: PERMANOVA results for NRPS amplicons in the rhizoplane. The analysis was based on rarefied data and Bray Curtis disimilarity index over 999 permutations.
	NRPS
	Df	SumOfSqs	R2	F	Pr(>F)
Irrigation	1	0.22721	0.07505	2.3676	0.002
Week	2	0.69196	0.22858	3.6054	0.001
Irrigation:Week	1	0.28473	0.09406	2.967	0.002
Residual	19	1.8233	0.60231
Total	23	3.0272	1

## Sheet: Table S3
Table S3. The 25 most abundant NRPS ACs in the rhizoplane across three sampling times and two watering treatments. Blastn of the forward reads against the MiBig database
Amplicon Cluster	Genus	Compound (MiBig)	Accession numbers MiBig	E.value	Identity...	Positives...	Gaps...
amplicon_cluster_41582	unassigned	Pf-5 pyoverdine	>BGC0000413|c1|160681-173709|-|PFL_4189|non-ribosomal_peptide_synthetase_PvdL|AAY93445.1	5e-23	69	78	0
amplicon_cluster_7082	unassigned	NaN	No hits found	No hits found	No hits found	No hits found	No hits found
amplicon_cluster_73746	unassigned	NaN	No hits found	No hits found	No hits found	No hits found	No hits found
amplicon_cluster_53708	unassigned	MC-LR MC-LHty MC-HphHty MC-LHph MC-HphHph	>BGC0002297|c1|35453-43804|+|QCQ67879.1|non-ribosomal_peptide_synthetase|QCQ67879.1	2e-32	78	89	0
amplicon_cluster_3011	unassigned	NaN	No hits found	No hits found	No hits found	No hits found	No hits found
amplicon_cluster_52255	Pseudomonas	histicorrugatin	>BGC0002422|c1|12553-26487|+|SAMN04490204_1457|non-ribosomal_peptide_synthase_domain_TIGR01720/amino_acid_adenylation_domain-containing_protein|SDF67386.1	2e-41	100	100	0
amplicon_cluster_68323	unassigned	NaN	No hits found	No hits found	No hits found	No hits found	No hits found
amplicon_cluster_60687	unassigned	NaN	No hits found	No hits found	No hits found	No hits found	No hits found
amplicon_cluster_26428	Pseudomonas	pyoverdine SMX-1	>BGC0002693|c1|29943-41003|-|DCC84_23180|amino_acid_adenylation_domain-containing_protein|QBQ12464.1	2e-36	91	92	0
amplicon_cluster_89295	unassigned	NaN	No hits found	No hits found	No hits found	No hits found	No hits found
amplicon_cluster_14469	unassigned	jessenipeptin	>BGC0001629|c1|210-16322|+|QMS47799.1|JesA|QMS47799.1	5e-35	80	88	0
amplicon_cluster_73743	unassigned	occidiofungin A	>BGC0001711|c1|31289-40357|+|JM78_19300|amino_acid_adenylation_protein|KFL51886.1	5e-23	63	78	0
amplicon_cluster_8191	unassigned	bacillibactin	>BGC0000309|c1|227-7363|-|BSU_31960|siderophore_2,3-dihydroxybenzoate-glycine-threonine_trimeric_ester_bacillibactin_synthetase|CAB15186.3	1e-27	71	81	0
amplicon_cluster_77468	Pseudomonas	pyoverdine SMX-1	>BGC0002693|c1|17614-29943|-|DCC84_23175|amino_acid_adenylation_domain-containing_protein|QBQ12463.1	2e-38	92	95	0
amplicon_cluster_31525	Pseudomonas	Pf-5 pyoverdine	>BGC0000413|c1|36396-42977|-|PFL_4094|non-ribosomal_peptide_synthetase_PvdJ|AAY93355.1	3e-31	82	94	2
amplicon_cluster_36951	Pseudomonas	pyoverdine SMX-1	>BGC0002693|c1|29943-41003|-|DCC84_23180|amino_acid_adenylation_domain-containing_protein|QBQ12464.1	2e-39	91	94	0
amplicon_cluster_61266	unassigned	heat-stable antifungal factor	>BGC0000999|c1|7134-16505|-|ABL86391.1|hybrid_polyketide_synthase_and_nonribosomal_peptide_synthetase|ABL86391.1	5e-31	83	88	0
amplicon_cluster_6694	unassigned	NaN	No hits found	No hits found	No hits found	No hits found	No hits found
amplicon_cluster_54103	unassigned	phenalamide	>BGC0001737|c1|48944-53488|+|AQW44894.1|non-ribosomal_peptide_synthetase|AQW44894.1	3e-25	67	83	2
amplicon_cluster_93870	unassigned	ristomycin A	>BGC0000419|c1|54937-61125|-|AJAP_32145|Non-ribosomal_peptide_synthetase|AIG79243.1	3e-21	63	77	0
amplicon_cluster_36021	Pseudomonas	NaN	No hits found	No hits found	No hits found	No hits found	No hits found
amplicon_cluster_33539	Pseudomonas	Pf-5 pyoverdine	>BGC0000413|c1|160681-173709|-|PFL_4189|non-ribosomal_peptide_synthetase_PvdL|AAY93445.1	6e-37	98	98	0
amplicon_cluster_62059	unassigned	NaN	No hits found	No hits found	No hits found	No hits found	No hits found
amplicon_cluster_35025	unassigned	WS9326	>BGC0001297|c1|35546-43249|-|ALG65319.1|Cal17|ALG65319.1	2e-21	68	79	0
amplicon_cluster_37113	unassigned	NaN	No hits found	No hits found	No hits found	No hits found	No hits found

## Sheet: Table S4
Table S4. MiBig annotation of differentially abundant ACs between drought stressed an control plants after 4 weeks in the rhizoplane (See also Figure 5)
Compounds in higher relative abundance in normal plants	n
NaN	19
Pf-5 pyoverdine	2
histicorrugatin	2
phenalamide	2
pyoverdine SMX-1	2
BE-43547A1, BE-43547A2, BE-43547B1, BE-43547B2, BE-43547B3, BE-43547C1, BE-43547C2	1
empedopeptin	1
exochelin	1
glidopeptin	1
heat-stable antifungal factor	1
kasumigamide	1
nunapeptin nunamycin	1
orfamide B	1
teixobactin	1
thanamycin	1
Compound in higher relative abundance in drought stressed plants	n
NaN	22
atratumycin	2
bacillibactin	2
cysteoamide	2
omnipeptin	2
peucechelin	2
potashchelin A, potashchelin B, potashchelin C, potashchelin D	2
ristomycin A	2
vioprolide A, vioprolide B, vioprolide C, vioprolide D,	2
MC-LR MC-LHty MC-HphHty MC-LHph MC-HphHph	1
WS9326	1
acyldepsipeptide 1	1
anabaenopeptin 788, anabaenopeptin 816, anabaenopeptin 802,	1
anachelin,	1
aurantimycin A,	1
bacillibactin bacillibactin E bacillibactin F	1
chloroeremomycin,	1
coelichelin,	1
crochelin A	1
cyanopeptolin	1
didemnin B, nordidemnin B, dehydrodidemnin B (aplidine), didemnin X, didemnin Y,	1
feglymycin,	1
griseoviridin, fijimycin A,	1
kolossin	1
lysocin,	1
marformycin A, marformycin B, marformycin C, marformycin D, marformycin E, marformycin F,	1
muraymycin C1,	1
nostocyclopeptide A2,	1
occidiofungin A,	1
puwainaphycin A, puwainaphycin B, puwainaphycin C, puwainaphycin D,	1
salinamide A, salinamide B, salinamide C, salinamide D, salinamide E, salinamide F, desmethylsalinamide C, desmethylsalinamide E,	1
skyllamycin D skyllamycin E	1
tubulysin A, tubulysin B, tubulysin C, tubulysin D, tubulysin E, tubulysin F, tubulysin G, tubulysin H, tubulysin I,	1
vatiamide A, vatiamide B, vatiamide C, vatiamide D, vatiamide E, vatiamide F,	1
γ-poly-L-2,4-diaminobutyric acid	1

## Sheet: Table S5
Table S5.	MiBig annotation of core ACs unique to either the drought stressed or control plants at week 4. There was also an unknown AC among the unique ACs in the drought stressed plants.
Drought	Compound Class	Organism	Mode of Action	References
Scytocyclamide	cyclic lipopeptide	Scytonema hofmannii	Antimicrobial activity	(Heinilä et al., 2020)
Coelichelin	peptide siderophore	Streptomyces coelicolor	Iron Scavening	(Challis and Ravel, 2000)		Büttner H, Niehs SP, Vandelannoote K et al. Bacterial endosymbionts protect beneficial soil fungus from nematode attack. Proceedings of the National Academy of Sciences 2021;118:e2110669118.
Aurantimycin	cyclic lipopeptide	Streptomyces aurantiacus	Antimicrobial activity	(Schlegel et al., 1995; Zhao et al., 2016)		Büttner H, Pidot SJ, Scherlach K et al. Endofungal bacteria boost anthelminthic host protection with the biosurfactant symbiosin. Chem Sci 2022;14:103–12.
Polyoxypeptin	cyclic depsipeptide	Streptomyces sp.	Activity against cancer cells	(Umezawa et al., 1998)		Challis GL, Ravel J. Coelichelin, a new peptide siderophore encoded by the Streptomyces coelicolor genome: structure prediction from the sequence of its non-ribosomal peptide synthetase. FEMS Microbiology Letters 2000;187:111–4.
Ohmyungsamycin	cyclic depsipeptide	Streptomyces sp.	Antimicrobial activity	(Hur et al., 2018)		Cortina NS, Revermann O, Krug D et al. Identification and Characterization of the Althiomycin Biosynthetic Gene Cluster in Myxococcus xanthus DK897. ChemBioChem 2011;12:1411–6.
Pepticinnamin	cyclic lipopeptide	Actinobacteria bacterium	Antimicrobial activity	(Santa Maria et al., 2019)		Gerc AJ, Song L, Challis GL et al. The Insect Pathogen Serratia marcescens Db10 Uses a Hybrid Non-Ribosomal Peptide Synthetase-Polyketide Synthase to Produce the Antibiotic Althiomycin. PLOS ONE 2012;7:e44673.
Myxochromide	cyclic peptide	Pseudomonas putida	Antimicrobial activity	(Stephan et al., 2006)		Halder V, Oeljeklaus J, Heilmann G et al. Identification of the Natural Product Rotihibin A as a TOR Kinase Signaling Inhibitor by Unbiased Transcriptional Profiling. Chemistry – A European Journal 2018;24:12500–4.
Althiomycin	pentapeptide	Myxococcus xanthus，Serratia marcescens	Antimicrobial activity	(Cortina et al., 2011; Gerc et al., 2012)		Heinilä LMP, Fewer DP, Jokela JK et al. Shared PKS Module in Biosynthesis of Synergistic Laxaphycins. Front Microbiol 2020;11, DOI: 10.3389/fmicb.2020.578878.
Rotihibin	cyclic lipopeptide	Streptomyces sp.	Herbicidal	(Halder et al., 2018; Planckaert et al., 2021)		Hur J, Jang J, Sim J et al. Conformation-Enabled Total Syntheses of Ohmyungsamycins A and B and Structural Revision of Ohmyungsamycin B. Angewandte Chemie International Edition 2018;57:3069–73.
Control						Planckaert S, Deflandre B, de Vries A-M et al. Identification of Novel Rotihibin Analogues in Streptomyces scabies, Including Discovery of Its Biosynthetic Gene Cluster. Microbiology Spectrum 2021;9:10.1128/spectrum.00571-21.
Myxothizaol	respiratory chain inhibitor	Myxococcus fulvus	Antifungal	(Thierbach and Reichenbach, 1981)		Santa Maria KC, Chan AN, O’Neill EM et al. Targeted Rediscovery and Biosynthesis of the Farnesyl-Transferase Inhibitor Pepticinnamin E. ChemBioChem 2019;20:1387–93.
Thiocoraline	bicyclic peptide	Verrucosispora sp.	Cytotoxic against cancer cells	(Wyche et al., 2011)		Schlegel R, Ritzau M, Ihn W et al. Aurantimycin D, A Shunt Metabolite of Aurantimycin Biosynthesis by Streptomyces aurantiacus IMET 43917. Natural Product Letters 1995;6:171–6.
Necroxime	cyclic lipodepsipeptide	Mortierella verticillata	Antinematocidal	(Büttner et al., 2021, 2022)		Stephan S, Heinzle E, Wenzel SC et al. Metabolic physiology of Pseudomonas putida for heterologous production of myxochromide. Process Biochemistry 2006;41:2146–52.
						Thierbach G, Reichenbach H. Myxothiazol, a new antibiotic interfering with respiration. Antimicrobial Agents and Chemotherapy 1981;19:504–7.
						Umezawa K, Nakazawa K, Uemura T et al. Polyoxypeptin isolated from Streptomyces: A bioactive cyclic depsipeptide containing the novel amino acid 3-hydroxy-3-methylproline. Tetrahedron Letters 1998;39:1389–92.
						Wyche TP, Hou Y, Braun D et al. First Natural Analogs of the Cytotoxic Thiodepsipeptide Thiocoraline A from a Marine Verrucosispora sp. J Org Chem 2011;76:6542–7.
						Zhao H, Wang L, Wan D et al. Characterization of the aurantimycin biosynthetic gene cluster and enhancing its production by manipulating two pathway-specific activators in Streptomyces aurantiacus JA 4570. Microbial Cell Factories 2016;15:160.
